# Supplementary material for: Hydrogen Production from Methanol Steam Reforming over Fe-Modified Cu/CeO2 Catalysts
Source: Molecules. 2024 Aug 22;29(16):3963. doi: 10.3390/molecules29163963 (PMC11357062; doi:10.3390/molecules29163963)
Supplement: Supplementary file 1 [file molecules-29-03963-s001.zip]

Archive with 1 entries (1 files):
- molecules-3105519-supplementary.pdf
